# Supplementary material for: Mitochondrial ROS–ER Stress Axis Governs IL-10 Production in Neutrophils and Regulates Inflammation in Murine Chlamydia pneumoniae Lung Infection
Source: Cells. 2025 Sep 29;14(19):1523. doi: 10.3390/cells14191523 (PMC12524122; doi:10.3390/cells14191523)
Supplement: Supplementary file 1 [file cells-14-01523-s001.zip]

Archive with 5 entries (5 files):
- Fig.S1.tiff
- Fig.S2.tiff
- Fig.S3.tiff
- Table S1.pdf
- Table S2.pdf
